# Supplementary material for: Population Density Modulates Drug Inhibition and Gives Rise to Potential Bistability of Treatment Outcomes for Bacterial Infections
Source: PLoS Comput Biol. 2016 Oct 20;12(10):e1005098. doi: 10.1371/journal.pcbi.1005098 (PMC5072716; doi:10.1371/journal.pcbi.1005098)
Supplement: S1 Data — (XLSX) [file pcbi.1005098.s002.xlsx]

## Sheet: Growth_Rate_Data
Steady state growth rates and uncertainties as a function of OD and drug concentration for all 9 drugs
Data from Figure 2
Tigecycline						Spectinomycin						Daptomycin						Nitrofurantoin						Ciprofloxacin						Linezolid						Ampicillin						Ceftriaxone						Doxycycline
OD	0.2	0.4	0.6	0.8		OD	0.2	0.4	0.6	0.8		OD	0.2	0.4	0.6	0.8		OD	0.2	0.4	0.6	0.8		OD	0.2	0.4	0.6	0.8		OD	0.2	0.4	0.6	0.8		OD	0.2	0.4	0.6	0.8		OD	0.2	0.4	0.6	0.8		OD	0.2
	0.2	0.4	0.6	0.8			0.2	0.4	0.6	0.8			0.2	0.4	0.6	0.8			0.2	0.4	0.6	0.8			0.2	0.4	0.6	0.8			0.2	0.4	0.6	0.8			0.2	0.4	0.6	0.8			0.2	0.4	0.6	0.8			0.2
	0.2	0.4	0.6	0.8			0.2	0.4	0.6	0.8			0.2	0.4	0.6	0.8			0.2	0.4	0.6	0.8			0.2	0.4	0.6	0.8			0.2	0.4	0.6	0.8			0.2	0.4	0.6	0.8			0.2	0.4	0.6	0.8			0.2
	0.2	0.4	0.6	0.8			0.2	0.4	0.6	0.8			0.2	0.4	0.6	0.8			0.2	0.4	0.6	0.8			0.2	0.4	0.6	0.8			0.2	0.4	0.6	0.8			0.2	0.4	0.6	0.8			0.2	0.4	0.6	0.8			0.2
Drug concentration	50	50	50	50		Drug concentration	50	50	50	50		Drug concentration	1.5	1.5	1.5	1.5		Drug concentration	50	50	50	50		Drug concentration	100	100	100	100		Drug concentration	100	100	100	100		Drug concentration	200	200	200	200		Drug concentration	200	200	200	200		Drug concentration	33
	25	25	25	25			100	100	100	100			1.25	1.25	1.25	1.25			100	100	100	100			150	150	150	150			500	500	500	500			300	300	300	300			50	50	50	50			100
	15	15	15	15			150	150	150	150			1	1	1	1			125	125	125	125			200	200	200	200			4000	4000	4000	4000			400	400	400	400			5	5	5	5			333
	100	100	100	100			400	400	400	400			3	3	3	3			250	250	250	250			300	300	300	300			5000	5000	5000	5000			500	500	500	500			300	300	300	300			500
																									400	400	400	400
Growth (relative to untreated)	0.19385	0.22431	0.34051	0.49365		Growth (relative to untreated)	0.77212	0.7845	0.82834	0.88198		Growth (relative to untreated)	0.21209	0.3593	0.52991	0.53093		Growth (relative to untreated)	0.51154	0.83304	0.91688	0.96093		Growth (relative to untreated)	0.88866	0.90463	0.95266	1.0196		Growth (relative to untreated)	0.7955	0.88995	0.82214	0.78132		Growth (relative to untreated)	0.93271	0.878	0.86214	0.69406		Growth (relative to untreated)	0.34277	0.37122	0.41013	0.37694		Growth (relative to untreated)	0.73446
	0.47337	0.49956	0.61306	0.75228			0.55699	0.63568	0.67694	0.7452			0.36992	0.48038	0.58898	0.63824			0.011251	0.62864	0.95796	0.87201			0.67829	0.67444	0.77292	0.91768			0.35311	0.41061	0.64669	0.50842			0.89044	0.77751	0.61526	0.55463			0.48447	0.43236	0.40874	0.47576			0.35209
	0.6657	0.71581	0.77908	0.82652			0.35291	0.44818	0.54888	0.6378			0.96708	0.98797	0.99089	0.9937			0.0064124	0.51618	0.57868	0.65576			0.40041	0.54541	0.71721	0.82487			0.072146	0.10015	0.10668	0.14793			0.53981	0.18872	0.011836	0.025848			0.68273	0.68185	0.69984	0.63562			0.15238
	0.062972	0.082733	0.1177	0.17087			0.094633	0.084341	0.093264	0.25304			0.07066	0.11641	0.25843	0.25732			0.021296	0.011058	0.45303	0.58056			0.18916	0.27988	0.39143	0.65982			0.11083	0.06499	0.068505	0.11929			0.11727	0.013145	0.0052189	0.0077662			0.32175	0.29218	0.31539	0.30543			0.072342
																									0.024646	0.0099545	0.021464	0.50346
Uncertainty in Growth (δg)	0.0082038	0.0082377	0.010891	0.016127		Uncertainty in Growth (δg)	0.015285	0.015868	0.016268	0.01842		Uncertainty in Growth (δg)	0.007877	0.010237	0.013311	0.013284		Uncertainty in Growth (δg)	0.016005	0.0201	0.021336	0.025725		Uncertainty in Growth (δg)	0.021685	0.020216	0.020734	0.025092		Uncertainty in Growth (δg)	0.017115	0.01589	0.018919	0.015219		Uncertainty in Growth (δg)	0.024982	0.021671	0.022789	0.021939		Uncertainty in Growth (δg)	0.013388	0.013782	0.014463	0.013687		Uncertainty in Growth (δg)	0.016415
	0.022816	0.021643	0.024206	0.031232			0.011735	0.012991	0.013549	0.015462			0.012003	0.013533	0.014022	0.017385			0.001752	0.016118	0.021598	0.023304			0.017665	0.016202	0.017649	0.023055			0.0096926	0.0086228	0.015545	0.010808			0.024136	0.019921	0.017794	0.018528			0.01674	0.015205	0.014429	0.015971			0.0092515
	0.0283	0.027138	0.02838	0.033277			0.0085485	0.01026	0.01181	0.014593			0.020608	0.01987	0.020334	0.020231			0.0014402	0.013714	0.015038	0.016157			0.012179	0.013805	0.016673	0.021278			0.0038921	0.0036234	0.0052013	0.0048153			0.016859	0.0076681	0.00192	0.0030578			0.021105	0.020696	0.020783	0.019366			0.0063686
	0.012023	0.012475	0.014836	0.020937			0.0073538	0.0063289	0.0065937	0.013081			0.0043717	0.0053919	0.0086089	0.0084869			0.0029823	0.0019655	0.014469	0.019586			0.0086428	0.010009	0.012157	0.019874			0.0080632	0.0056056	0.005671	0.0086068			0.007433	0.0021202	0.0014012	NaN			0.01469	0.013335	0.013829	0.013463			0.0064672
																									0.0046119	NaN	NaN	0.023755
																								NaN --> Some growth measurements were 0, so error propogation												NaN --> Some growth measurements were 0, so error propogation
																								for relative growth fails (contains infinite terms).												for relative growth fails (contains infinite terms).
[truncated: 3 more columns]

## Sheet: Growth_Rate_Buffer_PH
Data from Figure 3 (see also Growth_Rate_Data sheet for non-buffer growth)
Tigecycline (buffer)						Tigecycline (pH)					Ampicillin (buffer)						Ampicillin (pH)					Ciprofloxacin (buffer)						Spectinomycin (buffer)
OD	0.2	0.4	0.6	0.8		OD (equivalent)*	0.2	0.5	0.8		OD	0.2	0.4	0.6	0.8		OD (equivalent)*	0.2	0.5	0.8		OD	0.2	0.4	0.6	0.8		OD	0.2	0.4	0.6	0.8
Drug concentration	50	50	50	50		Drug concentration	50	50	50		Drug concentration	300	300	300	300		Drug concentration	300	300	300		Drug concentration	200	200	200	200		Drug concentration	150	150	150	150
Growth (relative to untreated)	0.096	0.1055	0.1476	0.0669		Growth (relative to untreated)	0.1351	0.2583	0.6168		Growth (relative to untreated)	0.9128	0.8483	0.9037	0.8893		Growth (relative to untreated)	0.8904	0.7184	0.5531		Growth (relative to untreated)	0.4265	0.474	0.5681	0.6212		Growth (relative to untreated)	0.2982	0.4199	0.45	0.4819
Uncertainty in Growth (δg)	0.005	0.005	0.005	0.009		Uncertainty in Growth (δg)	0.0088	0.0125	0.0204		Uncertainty in Growth (δg)	0.0244	0.0213	0.0235	0.0257		Uncertainty in Growth (δg)	0.0241	0.0168	0.0134		Uncertainty in Growth (δg)	0.01	0.0102	0.0118	0.0125		Uncertainty in Growth (δg)	0.0086	0.0108	0.0113	0.0117
				* True OD is 0.2, but pH is adjusted to match pH observed at OD (equivalent)

## Sheet: Time2Threshold
Time for population to grow from OD=0.2 to OD=0.8 as a function of [Tig]. Measurements were taken across multiple days, so some concentrations are repeated.
Time is measured relative to time taken to reach threshold in the absence of drug.
Drug is measured in units of K_0 (that is, in units of half-maximal inhibitory concentration) for each condition.
Data from Figure 4A
[Tig] Concentration	Time to Threshold		[Tig] in Buffer	Time to Threshold
0.5195	0.9425		0.7634	1.4116
0.7792	1.3599		0.9924	1.809
0.7792	1.2307		1.2214	2.3831
0.987	1.5344		1.4504	3.3625
1.039	1.4946		1.6794	4.5897
1.039	1.5356		1.9084	3.874
1.1948	1.5859
1.2987	1.8143
1.4026	1.5354
1.5584	2.2795
1.5584	1.8007
1.6104	1.7995
1.8182	2.5028
1.8182	2.2121
2.026	2.3083
2.0779	2.2262
2.0779	3.0376
2.2338	2.4247
2.4416	3.3419
